# Supplementary material for: Using road patrol data to identify factors associated with carnivore roadkill counts
Source: PeerJ. 2019 Mar 29;7:e6650. doi: 10.7717/peerj.6650 (PMC6445248; doi:10.7717/peerj.6650)
Supplement: Supplemental Information 1 [file peerj-07-6650-s005.txt]

Output S5. Summary of full generalized linear mixed model with negative binomial distribution.

Generalized linear mixed model fit by maximum likelihood (Laplace Approximation) [
glmerMod]
 Family: Negative Binomial(17459.21)  ( log )
Formula: roadkill ~ season + scale(wetland) + scale(ndvi) + scale(guineafowl) +  
    scale(speed) + scale(traffic) + scale(roadWidth) + scale(infrastructure) +  
    offset(log(LogArea)) + (1 | habitat/section)
   Data: RKdata2

     AIC      BIC   logLik deviance df.resid 
   213.7    242.6    -94.9    189.7       70 

Scaled residuals: 
    Min      1Q  Median      3Q     Max 
-1.4446 -0.7462 -0.4387  0.7027  2.9443 

Random effects:
 Groups          Name        Variance  Std.Dev. 
 section:habitat (Intercept) 8.390e-11 9.159e-06
 habitat         (Intercept) 3.262e-12 1.806e-06
Number of obs: 82, groups:  section:habitat, 41; habitat, 3

Fixed effects:
                      Estimate Std. Error z value Pr(>|z|)    
(Intercept)           -2.21903    0.15833 -14.015  < 2e-16 ***
seasonwet             -0.60616    0.22688  -2.672  0.00755 ** 
scale(wetland)         0.72779    0.11269   6.459 1.06e-10 ***
scale(ndvi)            0.27238    0.12862   2.118  0.03420 *  
scale(guineafowl)     -0.11113    0.13096  -0.849  0.39611    
scale(speed)           0.07843    0.18186   0.431  0.66627    
scale(traffic)        -0.10246    0.18656  -0.549  0.58285    
scale(roadWidth)      -0.07879    0.18246  -0.432  0.66586    
scale(infrastructure) -0.15931    0.18315  -0.870  0.38439    
---
Signif. codes:  0 ‘***’ 0.001 ‘**’ 0.01 ‘*’ 0.05 ‘.’ 0.1 ‘ ’ 1

Correlation of Fixed Effects:
            (Intr) sesnwt scl(w) scl(nd) scl(g) scl(s) scl(t) scl(W)
seasonwet   -0.505                                                  
scal(wtlnd) -0.426  0.000                                           
scale(ndvi) -0.222  0.000  0.030                                    
scal(gnfwl)  0.058  0.000 -0.099 -0.071                             
scale(sped) -0.099  0.000 -0.372  0.475  -0.281                     
scal(trffc)  0.009  0.000  0.277 -0.373   0.101 -0.248              
scl(rdWdth)  0.108  0.000 -0.026 -0.295   0.481 -0.400 -0.032       
scl(nfrstr)  0.078  0.000 -0.393  0.120  -0.121  0.301 -0.606 -0.277
